# Supplementary material for: Treatment Strategies and Prognostic Outcomes in Acute Limb Ischemia: A Systematic Review and Meta-Analysis Comparing Thrombolytic Therapy and Open Surgical Interventions
Source: Medicina (Kaunas). 2025 Apr 30;61(5):828. doi: 10.3390/medicina61050828 (PMC12113467; doi:10.3390/medicina61050828)
Supplement: Supplementary file 1 [file medicina-61-00828-s001.zip]

Archive with 1 entries (1 files):
- medicina-3567949-supplementary.pdf
